# Supplementary material for: Development and Validation of an Insulin Resistance Model for a Population with Chronic Kidney Disease Using a Machine Learning Approach
Source: Nutrients. 2022 Jul 9;14(14):2832. doi: 10.3390/nu14142832 (PMC9319821; doi:10.3390/nu14142832)
Supplement: Supplementary file 1 [file nutrients-14-02832-s001.zip]

Archive with 1 entries (1 files):
- nutrients-1792320-supplementary.pdf
